# Supplementary material for: Atomically Precise Platinum Carbonyl Nanoclusters: Synthesis, Total Structure, and Electrochemical Investigation of [Pt27(CO)31]4– Displaying a Defective Structure
Source: Inorg Chem. 2022 Aug 3;61(32):12534–44. doi: 10.1021/acs.inorgchem.2c00965 (PMC9387524; doi:10.1021/acs.inorgchem.2c00965)
Supplement: Supplementary file 1 — ic2c00965_si_001.xyz [file ic2c00965_si_001.xyz]

89
[1]4- PBEh-3c
  Pt  17.03615647433908      5.81240150492245     17.31678893981496
  Pt  18.50359359156159      4.77364971089137     15.18804615153165
  Pt  19.95679243840653      3.86556585406462     12.95721082704611
  Pt  17.58622078432779      4.49264628396271     11.32165270267612
  Pt  16.13250459060832      5.56790934862507     13.50152744947927
  Pt  14.87584373626303      6.90996279253035     15.59194279695502
  Pt  19.47051153528592      7.05775262806699     16.66703279837552
  Pt  21.06162152829675      6.09424316582451     14.28882689319406
  Pt  16.68039646136034      8.57293368461644     17.20533707974935
  Pt  17.53074496863844      7.45345171473588     14.88096745581280
  Pt  18.74561702223836      6.38425071189939     12.75148357489758
  Pt  20.13057948012899      4.91932361092616     10.17741948225156
  Pt  21.86430527637810      8.40782533070801     15.61605592023618
  Pt  18.98971153747533      9.78526641397828     16.13660973381775
  Pt  19.78000212047619      8.55497247303561     13.81939989495434
  Pt  21.12040424544900      7.08662367704627     11.53011631573295
  Pt  16.09893282991391      9.70130624568323     14.76792820549879
  Pt  17.13776155163599      8.54667869731090     12.39536163892499
  Pt  18.45678247764357      7.13704859966157     10.25217605653035
  Pt  14.48046238034618      8.31818846641913     12.95428669384021
  Pt  15.72834164973345      6.89776335654170     10.79731447488814
  Pt  16.88078731162796      9.50806358773314      9.88262539963674
  Pt  15.73832905868242     10.86815017138153     12.20789201051163
  Pt  19.49519930224192      9.60613919759150     11.20523874541538
  Pt  18.42709767903397     10.92216032952195     13.53237140934155
  Pt  22.08679256848430      9.44676687188623     12.77551437785808
  Pt  21.08489745455611     11.05655710698264     14.85822301154530
  C   23.20503294251185      9.24159697147763     16.58122645586667
  C   22.62973118224955      6.55647308422164     15.43832769162085
  C   21.87729597909637      4.41887268649061     13.73334016641677
  C   20.38872945149970      2.29833501147442     12.01564841294265
  C   19.42896186976524      3.07742943118249     14.89001646035613
  C   17.47623877812718      3.98180627401063     16.69642382588768
  C   16.08148918714704      5.45146471434230     18.86849939473618
  C   20.52498890550160      6.75013723857692     18.12103754752332
  C   20.48850356382283      3.57681731502260      8.94120105307909
  C   21.66861169782324      6.16735440021755      9.85135517117886
  C   22.92753860349964      7.86846280204712     11.74221111393640
  C   23.50249937547862     10.59847770439671     12.55721093257215
  C   22.32349715029316     12.44699682577762     14.84221034917992
  C   19.94999093953729     11.50632410019854     16.44783812794550
  C   18.02299728205655      9.97159120359015     17.86298269470480
  C   15.45713782141269      8.67870294679298     18.58096645909383
  C   13.35249456278257      7.08017447136161     16.64709345066512
  C   14.37297041879508      5.33788859382852     14.39138075113630
  C   16.05745597851114      3.82525056282011     12.61379247446034
  C   17.40978558902693      3.18330777665173     10.01557356955070
  C   18.49116894638927      7.19536017777815      8.41428348738872
  C   20.47487976008565      9.96299563726154      9.64215729342249
  C   17.82657987438655     12.62677737263385     14.05789822535167
  C   14.95380671944179     11.01614397331575     15.31814657986085
  C   12.75567062237513      8.54771694719068     13.62179060597058
  C   13.94713553821985      7.73273620408054     11.14101991358885
  C   15.12329040352398      5.68037807542815      9.53311731036712
  C   16.98604556929279      9.89375944881152      8.06373233146617
  C   15.52387359889095     10.91152359512360     10.23861175075989
  C   14.76391991312119     12.43091683820368     12.48722856183365
  C   19.36974206488787     11.46356447765073     11.86992824474803
  O   24.06985980270427      9.75012482551558     17.13724308931824
  O   23.59250124211008      6.05363469080007     15.87280898436376
  O   22.85352980489208      3.79799530807240     13.64691062284924
  O   20.63790481762686      1.31733948845121     11.48188100956269
  O   19.72478904398717      2.05210645135246     15.34832642464085
  O   17.18814863890112      2.91115346190196     17.07268889347941
  O   15.49968024581363      5.17897021729475     19.81944881595406
  O   21.12549263387899      6.55985295915324     19.08268610220669
  O   20.75034669056784      2.80014149935855      8.13744057820587
  O   22.48225166262546      6.27389275650890      9.01790034828432
  O   24.03540924348474      7.60140922748331     11.50243957528140
  O   24.40531468429158     11.29064997038710     12.40269406050641
  O   23.08734316331637     13.30155687932224     14.88835959694152
  O   19.90584613586246     12.40236892738115     17.19802941093187
  O   18.11612076257264     10.54893449272848     18.87213825108804
  O   14.67552012367185      8.76813801197705     19.41537774501724
  O   12.39411489160992      7.15427483884077     17.27333715652086
  O   13.42064998442017      4.66384484275283     14.34359737789427
  O   15.53230112964663      2.78818567235028     12.68188707956176
  O   17.29943166051586      2.36875118134593      9.21651414337324
  O   18.54844342634603      7.13710958415670      7.26931336470403
  O   21.07061369681773     10.19526109064288      8.69766779904325
  O   17.49827784669684     13.66805809452542     14.38789969612275
  O   14.20661280460754     11.77807636905054     15.74350540190772
  O   11.69623822691972      8.72652033023766     14.01197826776145
  O   12.95911027805780      7.80670039952236     10.50827092201066
  O   14.71788477981933      4.96042556117470      8.74266102673515
  O   17.02159320016462     10.17581628273986      6.95526426456345
  O   14.84613978689082     11.56653531035120      9.52895454559072
  O   14.13768169396842     13.37998049358235     12.61452524815730
  O   19.68239355251661     12.50625238252715     11.43164974928845
89
[1]4- GFN2-xTB
Pt          17.23644308206563        6.42968448676582       17.27877552391042
Pt          18.51966919883279        4.98306554562226       15.17506683737433
Pt          19.86665137589778        3.81171915448484       13.00016659235565
Pt          17.44999709986541        4.43957070263249       11.14764897268836
Pt          16.14148753714241        5.50371404862439       13.40911856844727
Pt          14.85776545569829        6.90650156736673       15.44922581719519
Pt          19.73707459846322        7.34121848969682       16.30035535739272
Pt          21.22470102384027        6.10207542285528       14.12948467934562
Pt          15.82392461973451        8.87899069858255       17.20388230585194
Pt          17.44838107496091        7.47014593063154       14.83402268597054
Pt          18.65069351345159        6.33880993811959       12.65199609763243
Pt          20.00926440710536        4.89059482356432       10.27471134189005
Pt          22.35573225423632        8.09369852527998       15.73003880694581
Pt          18.28533198977834        9.78098250008929       16.24144590601934
Pt          19.66533959441609        8.57325545212221       13.75450479631338
Pt          21.07027467170676        7.18567401416271       11.38669581660445
Pt          15.85117771204810        9.81176605747799       14.50317590989265
Pt          17.10952636390780        8.59448052588487       12.35802336103027
Pt          18.50351896627334        7.20873554290857       10.11562326023580
Pt          14.42338382560179        8.26203850588366       12.75890438848465
Pt          15.80971965645568        6.99481897184368       10.65428305614488
Pt          17.06886615601056        9.58878734596440        9.84316946359173
Pt          15.69427726322933       10.85860579016867       12.03729076951386
Pt          19.70899826265693        9.71274686581157       11.35054833815033
Pt          18.32977186400070       10.98918426056124       13.61587140359031
Pt          22.15012212664610        9.26258002675821       12.97885535598538
Pt          20.84680749359727       10.54481701980908       15.13471922646444
C           23.83215772223773        9.11984234749278       16.31032186374561
C           22.91718950475763        6.18520974915616       15.21963753968575
C           21.85019009456855        4.39427387623723       13.36296553952890
C           20.04652987106106        2.11827902081211       12.12838309392559
C           19.20891606118914        3.17557855959027       14.90450007299444
C           18.19149940325649        4.64869428121129       17.13562125703640
C           16.75337300513132        6.37530730096620       19.10066844142856
C           21.24394046825265        7.39905871852270       17.47841102773443
C           20.23850202748280        3.37520046522619        9.16952972453208
C           21.76505532592189        5.87085493241881       10.03807105652665
C           22.83085097405472        8.12041514241157       11.42108578875630
C           23.65542591783776       10.40139324507252       13.07735967273724
C           22.15881309514809       11.89886285627876       15.31574306069696
C           19.66053031919179       11.15138981077463       16.69320024257693
C           17.29842047705345       10.14301878964777       17.92701430736828
C           14.62350828994117        8.69163051339892       18.68957155849698
C           13.24832505851973        7.03744710360905       16.43196428892719
C           14.41746678594880        5.23432433140648       14.35539245769408
C           15.80517408443518        3.91691956610092       12.25944740716131
C           17.22675248487461        3.13575944518694        9.79856198533804
C           18.78675377733025        7.21902833446710        8.28524489726799
C           20.03004574426195       10.17638687114056        9.55447455222814
C           17.41256389239952       12.54379649313901       14.15148713005073
C           14.92867096595019       10.52991050481498       16.01341644512745
C           12.77797301314538        8.56901469663176       13.60956997068193
C           13.84915321510168        7.10156385676673       11.20535675147148
C           15.59975263335371        5.86734236422128        9.16020118328714
C           17.11558836839946        9.68990020370000        7.94505232998956
C           16.18181481473903       11.40120582333448       10.14225006741846
C           14.48592215294210       12.24704407407757       12.44100892128679
C           19.65566946191520       11.58877589237363       12.20653307610047
O           24.73798683031655        9.78217743651034       16.59753923504694
O           23.82123705690950        5.49431666358046       15.49047474434896
O           22.84050502740971        3.79159349765166       13.20763065262737
O           19.97067016865322        1.07221086343796       11.64378305378854
O           19.26202352898045        2.10275202947944       15.37332593177453
O           18.37127927884524        3.75276306568516       17.87268996746059
O           16.47967420319101        6.36564615259932       20.22535545610809
O           21.61788007990324        7.22704908098244       18.57426760119202
O           20.29790073693414        2.43100629664307        8.50178421037979
O           22.73603733459332        5.74109631681451        9.39338304591577
O           23.83072338268330        8.08181657783884       10.80980475681829
O           24.47842906129877       11.21130142800247       13.12864399123417
O           22.95603166612326       12.73243267011437       15.25622702230459
O           19.76423215574034       12.00190321416770       17.49516454508251
O           17.41592647564551       10.76690074748091       18.90999471812387
O           13.89973601739198        8.35976075777346       19.52779719109241
O           12.28256186835608        7.07077531912819       17.06568306084306
O           13.53636454406325        4.46203636157532       14.39278715279126
O           15.06775173357437        3.00814933395131       12.21704938093393
O           17.11301468531351        2.28687846398070        9.02395226848634
O           18.99643138081743        7.17251585292619        7.14775876931544
O           20.42476593160004       10.50071855355949        8.51744428302199
O           16.99709624738056       13.52084644534549       14.60980108005839
O           14.23041720194091       11.36755430836332       16.43878969872706
O           11.75636903794047        8.87330335350880       14.05643475472070
O           12.83673075068265        6.70777549432011       10.75849719989383
O           15.38771261799295        5.36307893129257        8.14246331295684
O           17.07797013706038        9.58808176177613        6.79610106372874
O           16.00156955231992       12.34526164954692        9.46496182531952
O           13.71711965036145       13.03087544054528       12.80069192283997
O           20.09018526952565       12.60628193731947       11.81218074555017
89
[1]4- ALPB/GFN2-xTB
Pt          17.19038814937615        6.25291595514249       17.25632601898978
Pt          18.51343432260721        4.98393093546576       15.08333706547831
Pt          19.96655603526460        4.01414395992230       12.72594513494546
Pt          17.41319680593246        4.48444872763330       11.17960015584426
Pt          16.07036164005769        5.54640966692318       13.44645082788115
Pt          14.78847433599334        6.86109916755729       15.49408121821186
Pt          19.58522310375729        7.42472843089279       16.36107934552931
Pt          21.21347830402093        6.21480915283275       14.23732931746383
Pt          15.97146595597164        8.81557958812275       17.12130477873863
Pt          17.37666516619315        7.52085343766162       14.85769471271657
Pt          18.58824183931384        6.35557121039168       12.71183252637294
Pt          19.86600486475664        5.03905948246007        9.96038369901225
Pt          22.20810420450916        8.20059927735933       15.94504333688810
Pt          18.38234754709628       10.00059099073295       16.02335925959038
Pt          19.66386075422955        8.56822543979002       13.75439528172831
Pt          20.98744534945400        7.12687496259785       11.44657344941435
Pt          15.85328727201364       10.10687285292826       14.48229202690604
Pt          17.15891558985130        8.68931648711875       12.29987520588166
Pt          18.41796808995206        7.45569375181494       10.10547901272801
Pt          14.50298796230937        8.38053289021148       12.86619964193306
Pt          15.80860991899897        7.06952383101979       10.70354351496656
Pt          16.98722725710333        9.69821547350297        9.80586402716012
Pt          15.68673143617647       10.96094795768797       11.94438370594867
Pt          19.73746039716529        9.76173820240252       11.29062016171766
Pt          18.33898905493756       11.15661175640273       13.36224732540174
Pt          22.18164128445760        9.17064045597450       13.03843302513208
Pt          20.89211652593906       10.68669266107766       14.95607224245144
C           23.61249913031444        9.27538028039665       16.60155650415177
C           22.79169446289341        6.27653515411946       15.48872983638422
C           21.88579895919586        4.56312977627104       13.41611257521896
C           20.33620034189629        2.30061567122748       11.93103230745810
C           19.25498936912078        3.23836803116275       14.59304353886180
C           18.14696486930964        4.45843852901086       16.97041661622545
C           16.73019951428243        6.05318303460342       19.07513874793025
C           20.96284668438382        7.53865492188095       17.67648244589964
C           20.19589624267886        3.44301809146831        8.94776015623018
C           21.62944634758941        6.11869053397168        9.85531321047864
C           22.87707455565079        7.70755775320859       11.79645258365838
C           23.72399766414260       10.26189442759764       12.92736078559647
C           22.16384166055865       12.09369247286307       14.85184372051923
C           19.76282246040433       11.41184259700077       16.46633493975472
C           17.47387740850085       10.10977706578424       17.78997028978321
C           14.91766218530889        8.63754364326805       18.73620174817394
C           13.21721331053488        7.06990357508692       16.52589654068512
C           14.30814899863356        5.26989954438830       14.30031375056815
C           15.78723090015238        3.94228103695322       12.29689082247953
C           17.15649457167048        3.21398759698256        9.79740636852387
C           19.01857056306750        6.48606966592060        8.56297827471590
C           20.47624473348726        9.89774296987260        9.56949543084499
C           17.15638304694032       11.69993731502568       14.85750467852356
C           14.83149934080988       10.35571158628209       16.13481454081294
C           12.84110918108392        8.70655422780282       13.70019546383958
C           13.89466584160805        7.10473939664288       11.42642018063323
C           15.43418969895538        5.98628822301362        9.21295542223772
C           17.36273011572597        9.75445971695994        7.96079549776770
C           15.88807715503620       11.40924108759069        9.97660649123603
C           14.62164232155581       12.43605175571172       12.48045670475836
C           19.48602019979202       11.70147464438312       11.88397982168392
O           24.46758942332652        9.95423313776913       16.96746743702317
O           23.65460573825861        5.56679607996511       15.82778192300685
O           22.90451318836880        4.00759267867177       13.25695535729841
O           20.30543783344968        1.26680911218371       11.42478788569995
O           19.27527918008856        2.12007127958927       14.93687509138769
O           18.30969752705099        3.51313628962712       17.64656911822058
O           16.45848389711361        6.03736046199985       20.19373069390922
O           21.25575453353074        7.51945867602438       18.80643149805351
O           20.29420083068619        2.37297242878572        8.52698384183897
O           22.54326668066689        6.13037319355184        9.12035464905369
O           23.93636750779723        7.33032540489846       11.46238114334807
O           24.51632340752774       11.07801514215764       12.74587964123662
O           22.85293613557620       12.97321539439264       14.57140845656111
O           19.78285979820214       12.29408435945792       17.23846192423443
O           17.63044304549280       10.67760332632586       18.80115862806988
O           14.24494407208910        8.28486867307385       19.59883634138407
O           12.28976643137664        7.21947733076993       17.19353430814186
O           13.39025863266964        4.54075567869245       14.26529259224775
O           15.08564238920610        3.00217441300711       12.28977201701907
O           17.05301274343165        2.36390943622239        9.02526042393128
O           19.07944938216272        6.46116303356975        7.39215958005838
O           21.02386260155297        9.95651762080149        8.55320843610930
O           16.94885614896714       12.70698251124742       15.45336672879345
O           13.99456229198047       11.05332253802515       16.56399907254368
O           11.84613363464267        9.05296742393167       14.16759918048996
O           12.88731780817977        6.62513063352818       11.06373861603351
O           15.17829999271953        5.46963993231879        8.21556545902613
O           17.65568602230531        9.71413250411417        6.84831378920180
O           15.53320228259100       12.26211954960684        9.25260395053314
O           14.07546689269048       13.33734589291137       12.94627962479652
O           19.86809250880420       12.73625755772275       11.46826254689884
91
[Pt27H2(CO)31]4- PBEh-3c
  Pt  17.16626323948744      6.01763594219003     17.12541981997747
  Pt  18.47493575505534      4.78477902646327     15.03460028840083
  Pt  19.72467720979368      3.53850177462284     12.91730196645801
  Pt  17.36910630732035      4.13240613681870     11.30931638949035
  Pt  16.04724014276518      5.43007291255567     13.45223372776589
  Pt  14.90905688620011      6.98654620411603     15.51757355215685
  Pt  19.57640743448651      7.11795245722456     16.27777766076504
  Pt  21.06621708219401      5.82504802591978     14.01297522751931
  Pt  16.26470057585150      8.77196133105944     17.25215369710313
  Pt  17.43964929584200      7.48375529686241     14.70830400763737
  Pt  18.61454600784937      6.33361428975710     12.58368964089541
  Pt  19.93196038535049      5.14222596806643     10.49543968481510
  Pt  22.07375715609312      8.15579622986908     15.07892348727403
  Pt  18.55020436151630      9.75249465398005     16.04224259919561
  Pt  19.68805633823985      8.48577232188142     13.70626386279122
  Pt  21.15890681388331      7.42879229393995     11.56406425020826
  Pt  15.90286825462428      9.68354727392135     14.63024236055742
  Pt  17.28000273370345      8.70941753069825     12.33433429104138
  Pt  18.65175099967425      7.68106073176685     10.16068780010019
  Pt  14.61837515367521      8.13232709682955     12.70536610890670
  Pt  16.18780809508078      6.79609308447496     10.70650979059220
  Pt  17.21590979567995     10.04933327275549      9.81928118957927
  Pt  15.82597767259227     11.00407913743605     12.09189021965121
  Pt  19.72530673722371     10.10784886358961     11.40525029976873
  Pt  18.26022047307202     11.19838326608936     13.43064541376368
  Pt  22.34040618651822      9.70155854405989     12.57974597217296
  Pt  20.81012393646295     10.72517984655988     14.67308469713615
  C   23.45651376479250      9.09100349314643     15.86957995806992
  C   22.71501498398564      6.23919908869326     15.08038530241148
  C   21.76133880577365      4.15649235864773     13.34232139459015
  C   20.16693443960378      1.89499103048370     12.13067061596463
  C   18.56618337239008      2.88715499718419     14.54775892571596
  C   18.28857644026607      4.36828328969163     16.97106176137171
  C   16.20287205500206      5.71623845224363     18.67694316156503
  C   20.75240704672959      6.88331214514946     17.66079731357644
  C   20.20052208447245      3.72981993505961      9.34095944736778
  C   21.56657442124286      6.26300609446555     10.01036702208395
  C   23.02657609186609      8.09904754815871     11.55600249281443
  C   23.79063513708814     10.84522910063213     12.45058817232102
  C   21.90014356020047     12.23394641299790     14.65910845965772
  C   20.02245441387606     10.95457770690630     16.56161827803662
  C   17.54007517582916     10.25955272203763     17.68248325935495
  C   15.18475463276192      8.81333343855653     18.76505043515564
  C   13.36693615468026      7.16675721039520     16.54407930733595
  C   14.42786672935448      5.24542699071280     14.58412594284929
  C   15.67299984955523      3.72301807740586     12.60133660217295
  C   17.51073175280895      2.43589946204492     10.50335118870418
  C   18.73476341078309      7.38633027203893      8.35919691078873
  C   20.73556573178665     10.19746061735319      9.82800307798066
  C   17.58631640762230     12.48194822178682     14.62899368234563
  C   14.51056984048058     10.64544789597498     15.32840566025952
  C   12.84436119289139      8.29988130474074     13.23205721702853
  C   14.23926440109310      6.96453876511412     11.14262046754310
  C   16.16315079683154      4.99465787284262      9.84213609409843
  C   17.58704045401027     10.29660689946174      8.01556760120454
  C   16.10689685102176     11.61610882555149     10.12086802446829
  C   14.90071308746881     12.49505351122745     12.84699434287674
  C   19.15906330084502     11.99538800795204     11.80138234660116
  O   24.34777668253798      9.62966660801439     16.35340996647081
  O   23.63916688177982      5.68109714533615     15.52260114152330
  O   22.75435673999389      3.58286818464796     13.14933189102114
  O   20.47214724970109      0.87362465293870     11.71225317566471
  O   18.23574497189107      1.82565835788320     14.88756790513829
  O   18.64509485083716      3.54202753328698     17.71741017453214
  O   15.61187861294401      5.47400992990590     19.63179343900303
  O   21.40639161755800      6.72585180722579     18.59151038388275
  O   20.37534807485115      2.84225921712689      8.63420759482564
  O   22.35284688020448      6.19390683961936      9.14965547732864
  O   24.08621932675666      7.77483585054360     11.19225716301494
  O   24.71880267700111     11.50579317504669     12.30609717658506
  O   22.54920596217448     13.17766046369734     14.63819488866304
  O   20.42296941898702     11.53860346075727     17.48660338118960
  O   17.59260599650307     11.05485258774446     18.53718428241996
  O   14.54704714158640      8.90795433192144     19.71384197186453
  O   12.42113938425849      7.27858577038638     17.18079870618091
  O   13.54540919613055      4.49443207054480     14.73479182530973
  O   14.99518424872187      2.78101381349531     12.57940576187777
  O   17.56166575269932      1.40309380495683     10.02033733590484
  O   18.77162255335582      7.17109462156465      7.23248454010101
  O   21.33090162353723     10.36118013333094      8.86438130043618
  O   17.23932982582983     13.34478867849470     15.29701531425640
  O   13.60698306722425     11.17947061177214     15.79514025069057
  O   11.75866800418534      8.43929248936403     13.55928171488738
  O   13.25177423155512      6.53142121200999     10.67659625361162
  O   15.69432229041281      4.49584847515249      8.89538307386501
  O   17.76079442484915     10.51328836854606      6.90512201042357
  O   15.72838760410454     12.56996218848465      9.55372763424816
  O   14.31910474434222     13.41990454605622     13.17551491091302
  O   19.30675921970542     13.06029627320485     11.34709811211207
  H   15.73624844961991      7.51020209362261      9.41423647878977
  H   14.50114187679707     10.48905844114610     11.47451829121549
91
[Pt27H2(CO)31]4- GFN2-xTB
Pt          16.98155257402576        6.31930141725241       17.06947803664879
Pt          18.19030356880168        4.80622618545748       14.82956242247720
Pt          19.73376747389783        3.54833731752108       12.92885759983972
Pt          17.30966884341343        4.12735440881509       11.35193703114628
Pt          15.96199275558253        5.77547167730581       13.23421297447189
Pt          14.78921030976348        7.19362978135511       15.41346070257080
Pt          19.54129207994275        7.03317730648312       16.23866688494765
Pt          21.01078438092326        5.84230929544421       14.09332675196933
Pt          16.23764372402226        9.01495443883698       17.10952134602933
Pt          17.47767110865662        7.60023765955133       14.71352297758970
Pt          18.66064190512739        6.41338796720864       12.51871333846018
Pt          19.77216277317877        5.14684435168944       10.44453945786699
Pt          22.14926827692841        8.30593316235083       15.03918984116429
Pt          18.73578628271928        9.74990279838531       16.01079369151495
Pt          19.84500621775864        8.44216270299220       13.74144713589220
Pt          21.25477790658149        7.29257937365320       11.54273964951935
Pt          15.64831315465723        9.90281845329297       14.37469735942710
Pt          17.40313519946467        8.79953898681811       12.18178482986837
Pt          18.77063647685399        7.84514734512154       10.05925861192795
Pt          14.27070713144847        7.92455458873189       12.57511520230613
Pt          16.20733568203220        6.78259236367616       10.50461299488917
Pt          17.04172514446836        9.85030254922060        9.65922422929559
Pt          15.51284619083200       10.67971944198119       11.82009025672046
Pt          19.58737585217009       10.18627973337402       11.18687018598412
Pt          17.89555717292066       11.13369395095205       13.42633874411234
Pt          22.26434755473837        9.73289747070697       12.31259776115066
Pt          20.91726759690992       10.78694005858459       14.52681223733385
C           23.54614630435323        9.08629999295198       16.03684947870101
C           22.70012327075408        6.32967265951479       15.05958869149760
C           21.60490873239844        3.99076671172772       13.79178530031517
C           20.26523531305061        2.01518712378943       11.90646214177421
C           18.79990436017447        2.91951731970321       14.68922193410173
C           17.16886415354752        4.37657788083120       16.49525855714926
C           16.62355657153019        6.04981912066642       18.91536656722304
C           20.71984971531317        6.55612000741922       17.56596822241247
C           19.76432228423768        3.89865211913532        9.01327960274001
C           21.66349398671191        5.86828020375296       10.18369709507196
C           23.05181658010948        8.06623542686884       11.29933640852995
C           23.81290875828675       10.81531103721209       12.61584189741095
C           21.80188490664350       12.45398175460257       14.28176901601619
C           20.07059836288342       11.18308729508354       16.34888466198005
C           17.83742783552444       10.18021610107665       17.74125304665609
C           15.13437604834687        8.84797263927637       18.68348168457522
C           13.45355867616450        6.86172484396880       16.75562992099804
C           14.07797122474260        5.94585284224977       13.91859551763480
C           15.62683992970593        3.91387816924229       12.59030611818015
C           17.48112028006090        2.35375442707646       10.60291775116226
C           19.59445560654087        7.51393921356418        8.44179992858187
C           21.38232139000802       10.67812787380517       10.56517379757154
C           17.80724225810986       12.56883722836755       14.63944969657707
C           15.31105366484457       10.66790359015593       16.15979693869965
C           13.77868889131522        8.94243924192414       14.25958910045317
C           14.21716586498016        6.63072551970980       11.06191085573088
C           16.23414132436022        4.93124167218206        9.72313518574851
C           17.52537262425879       10.24340449619370        7.87316266028480
C           15.40516440613794       11.02622933330080        9.82303411258877
C           14.15184937922201       11.85575928358574       12.40420868175442
C           19.20910240839506       11.95368907498061       12.08063786435604
O           24.31160449403484        9.72851145499680       16.61817952206183
O           23.66341299955990        5.76526263964093       15.41649336754680
O           22.53991005128270        3.30415763252170       13.94542898660064
O           20.49242811058284        1.14531419448816       11.17939218081699
O           18.71843400182214        1.88559377944828       15.23001518216595
O           16.75108638558279        3.38068718297632       16.95187056402384
O           16.43942527691501        6.06745412442537       20.05792622121429
O           21.37756379254386        6.25126704197678       18.46776060724249
O           19.58131977494243        3.14540741993101        8.15532564912121
O           22.58713443941879        5.55509330170924        9.53531837776761
O           24.11251866155484        7.80994310924516       10.88221726024468
O           24.76981761022061       11.31628079742567       13.02775322049870
O           22.33371017206664       13.42528602138424       13.95518312305431
O           20.31902905927207       11.96540603476157       17.18468672936118
O           18.05551185743808       10.76610448774657       18.72858718807612
O           14.38817731571977        8.55726249449460       19.51767111026229
O           12.86379904282395        6.51940426358394       17.68848918896925
O           13.06709860372163        5.35011403938138       13.79591076073586
O           14.83215746498933        3.06653088493834       12.71560635446528
O           17.70569261539152        1.39598370202935        9.99861198945071
O           20.06449520290615        7.38739968350792        7.39053078482718
O           21.94101106626110       11.26333726157208        9.72341380867422
O           17.60757720481585       13.41939710491515       15.39216137105222
O           14.74201439948585       11.60578876455400       16.56355088123027
O           12.78241776842155        9.37284300269520       14.72736394063615
O           13.41141887856057        5.92428215361363       10.58209666624021
O           15.77536052912591        4.38372181562483        8.79737426689825
O           17.94067098172795       10.56069296823517        6.84256820382655
O           14.74688789796142       11.69133603054327        9.10897545431119
O           13.35199869424839       12.55209997739138       12.86196834195487
O           19.46915156021110       13.05568249279602       11.77119479442931
H           15.93553414313742        7.57218467523764        9.16531648572582
H           13.17867849266552        8.77816947142172       11.81617872499760
89
[1]3- GFN2-xTB
Pt          17.29532077329191        6.62991453870608       17.21093830694245
Pt          18.46342402810244        4.97079011965695       15.16743751042748
Pt          19.74373839952645        3.59075383176987       13.09778873112645
Pt          17.36115322277285        4.32177657267985       11.21051878929225
Pt          16.10583481624175        5.50392925956186       13.37310140468175
Pt          14.89157018765176        6.97463106081763       15.41784372141778
Pt          19.74519909333896        7.41082566991751       16.15285126419952
Pt          21.17924779791045        5.90322390090261       14.09282605189133
Pt          15.76094979824184        8.97797221022171       17.16649877979052
Pt          17.43496056396503        7.51226459896060       14.72619905978163
Pt          18.66947902148412        6.22656586739440       12.64614559046106
Pt          19.89495253023014        4.96146574905399       10.51144177939203
Pt          22.33253990854687        8.05738336009162       15.52497081324272
Pt          18.25728014038099        9.88351107449222       16.19689782699386
Pt          19.74387248481248        8.51187049398670       13.64804181186478
Pt          21.08550743497869        7.31227627441008       11.46226698562762
Pt          15.81971433440072        9.95116464777824       14.48711616052661
Pt          17.23445304870944        8.59206183472055       12.20457549313676
Pt          18.53989534133263        7.51147434628285       10.07392017391142
Pt          14.59798383259465        8.26011579388311       12.69047751141511
Pt          15.92461488363244        6.95529496306623       10.53771422440669
Pt          17.04859649794949        9.69874141100101        9.71765540115809
Pt          15.81155787554223       10.84919128326091       11.94067125674556
Pt          19.72819344377400        9.86570102518414       11.31879412938528
Pt          18.29739289277481       11.04913067755693       13.54953700795569
Pt          22.17164311262033        9.45718809103290       12.89004796383614
Pt          20.80514557870488       10.54287492247462       15.09814433250105
C           23.89378363656305        9.02706603405324       15.97402026385844
C           22.96083488797222        6.16243300886435       14.99082542077637
C           21.74933956333468        4.08554498005909       13.54736238576540
C           19.90020982210511        1.88351905189459       12.25474063379179
C           18.98979660338585        3.07956934811268       15.00694557003166
C           18.12818003303347        4.76757942609592       17.12508350373824
C           17.05790713247308        6.67632530533841       19.08526588951947
C           21.27271850340915        7.43107754556013       17.32248269075043
C           20.20084703766815        3.58681071391851        9.23486764146358
C           21.76398135015790        5.85820894003342       10.30661432592284
C           22.84231928481141        8.29188760211817       11.35923506634797
C           23.63398375631664       10.65825267024484       12.95056749952881
C           22.04596496700766       11.98049205416412       15.18013183521975
C           19.83841556194448       10.98412076623674       16.82605809405534
C           17.25191800666979       10.20517075793965       17.93181643873141
C           14.64789049820372        8.73954628498335       18.72093725046316
C           13.26337691723382        7.09144328311970       16.39040137558252
C           14.36812433137941        5.33637273758666       14.32596861492341
C           15.63228610807438        3.92493262185523       12.25994040025826
C           17.14717833623045        3.02289440419249        9.85607513185262
C           19.23104282484908        6.99023971100026        8.43525464125746
C           20.25558426077835       10.44112745317817        9.60495778188253
C           17.13036910942168       11.48183910964928       15.11327907721637
C           14.60043845605254       10.33026462387268       16.00943236015798
C           12.90660024445648        8.56326632301668       13.46975993362227
C           13.97494683110529        7.07773296644196       11.17813865244905
C           15.60244442120405        5.85401606903283        9.04807683353987
C           17.29246247937534        9.86633965131109        7.85137374883992
C           15.90926643241995       11.38114543657145        9.99104569700746
C           14.75745097191072       12.29195086979876       12.55422620584561
C           19.32231614444953       11.78892509287789       12.08354626519703
O           24.82636254025151        9.65996727794797       16.21365035268873
O           23.93721707718937        5.55828308226999       15.19051430233122
O           22.70816827430316        3.42664147153239       13.49758344012597
O           19.91816424367340        0.88915086590841       11.67851525823728
O           18.92008743206617        2.04997008614460       15.54936927987484
O           18.24020536658794        3.91065728428917       17.91469048644500
O           16.93492861330157        6.79600058898652       20.22481576664643
O           21.64923966874646        7.28593362097061       18.41658474394151
O           20.24948919106070        2.67967869067019        8.52989336680054
O           22.74673924263807        5.54378699371187        9.76071332987979
O           23.78630131027834        8.23957877648162       10.67412536114456
O           24.41917273153826       11.49913072778218       12.99378442725806
O           22.71375412248273       12.91276987056839       15.08494743381686
O           20.05981949501341       11.61375920787011       17.78474495308797
O           17.39975743777274       10.82231110834285       18.90771815870766
O           13.99225037649310        8.39630626263515       19.60288544186159
O           12.31136871834513        7.15103506701154       17.03459105048500
O           13.45704688120710        4.60395585934671       14.35624924698901
O           14.82820106037680        3.08213491361503       12.20156504837783
O           17.08517737342302        2.17219943279007        9.08447670873782
O           19.58428055304821        6.76926466757323        7.35932105837093
O           20.70832682023215       10.76078259559429        8.59667176096515
O           16.89344909374908       12.51419868328630       15.63844905104318
O           13.68761722123983       11.02080551778780       16.22882177996595
O           11.88626810037150        8.86977139610070       13.90506024558939
O           12.96459953609423        6.67129825440323       10.75346735761440
O           15.38811574572730        5.30647497553822        8.06074703032442
O           17.51574169705681        9.91154098969107        6.72452748946458
O           15.49996087354500       12.23872156255997        9.30571995267758
O           14.15107159288149       13.15656624693392       13.01222792794765
O           19.66044561651865       12.84323822450590       11.70594084908425
89
[1]3- ALPB/GFN2-xTB
Pt          17.23112821255493        6.35677921118201       17.24220947279592
Pt          18.50688267053919        4.99011527806099       15.08300380279009
Pt          19.92324813773676        3.98582371718525       12.76111718216911
Pt          17.39184924869367        4.48891657135563       11.17832858293990
Pt          16.06251280780223        5.55243598702866       13.42007340948219
Pt          14.81485703289861        6.88924115462957       15.48962261187834
Pt          19.61505606872553        7.47293450184172       16.32306268652876
Pt          21.19484674930839        6.22148417254339       14.19142720336169
Pt          15.93120981341409        8.87294674375808       17.12042180339295
Pt          17.38931713571395        7.52329587899609       14.82513833790847
Pt          18.59058521300226        6.35672109318775       12.70178787600775
Pt          19.85877697891884        5.04246615623623        9.99713568714188
Pt          22.25332182238800        8.17150413991225       15.91326099547935
Pt          18.33171387176741       10.04608835792891       16.03833150482391
Pt          19.68313248463493        8.57416387402139       13.74670376937427
Pt          21.01460968208746        7.16745527914941       11.42329753277067
Pt          15.82320092134096       10.08443420788050       14.47905560300904
Pt          17.15893709107099        8.68933912617480       12.28879278255066
Pt          18.42618934150511        7.45361778278935       10.10438301809498
Pt          14.49797787730735        8.36003922994980       12.83855983530490
Pt          15.80765453984753        7.06539255394272       10.67817196842460
Pt          16.98972709052412        9.69233713880145        9.79111172339888
Pt          15.66660837264727       10.93132006605327       11.93150978875710
Pt          19.76433705195353        9.74506000660687       11.30392974003556
Pt          18.30953143461971       11.12498959465003       13.38101354685729
Pt          22.19651127731837        9.19834522608324       13.02632357462176
Pt          20.89903904435883       10.64674708014751       14.99063841561882
C           23.73298577100644        9.14627776656230       16.57174561476241
C           22.79301892522372        6.23774184472514       15.42910564646527
C           21.85527770403266        4.54256282643515       13.40610056938640
C           20.31779543752483        2.26765451007083       11.98527765796077
C           19.26465229780110        3.23137658691900       14.65925683706147
C           18.08369425137498        4.48840103166992       16.95716850985014
C           16.91576102603503        6.17299523366079       19.09561511356895
C           21.00328979528252        7.55848583842633       17.64306962929106
C           20.21269469901879        3.45052295490726        8.97963766355356
C           21.66142646232676        6.05455777034089        9.89973707722327
C           22.90955569916123        7.75595390444546       11.76753949197411
C           23.74904533912683       10.28309523445783       12.93589768708196
C           22.18527464129744       12.04691686122094       14.99712657963598
C           19.78480538387505       11.37279083530350       16.52337385850038
C           17.42108632133521       10.16550551352450       17.81532937492445
C           14.89022848673190        8.68518383064154       18.73930641553721
C           13.23362386844625        6.98485665532365       16.53026126128328
C           14.32412548292066        5.27495275158104       14.31948928604787
C           15.75450854136087        3.94258844980156       12.27726005715254
C           17.13326402161203        3.21265468503509        9.79891634775343
C           19.04272490171557        6.48482162936817        8.56503582424024
C           20.41628017716015       10.02950061678821        9.55992235292282
C           17.12376830831136       11.68113087317906       14.88344317587083
C           14.77711794881445       10.39427184137739       16.11637587469934
C           12.81525963452340        8.66970421914582       13.63698378022985
C           13.88133950286211        7.10914828096544       11.37439878489600
C           15.41633524112660        5.99813573197313        9.17727440971412
C           17.33679680158465        9.78984327151467        7.93949697072828
C           15.87299443309244       11.39540169099607        9.96098025569782
C           14.57867548805323       12.41016246934380       12.40835714516531
C           19.43309988544289       11.68084767073981       11.88704782830286
O           24.62443035070497        9.76141832307487       16.94812794747518
O           23.64133857454971        5.51631905917623       15.76691594800328
O           22.86623429841327        3.97945819846830       13.24800135780156
O           20.33407229917333        1.24439008323684       11.46681770883162
O           19.32683384606255        2.12977456599700       15.03757162244120
O           18.12540465046104        3.54565475224003       17.64756116818104
O           16.71214229073877        6.14038392767940       20.22374635333708
O           21.28981568473080        7.49300942322056       18.76885397879531
O           20.33599339352165        2.39622861727165        8.53872457898822
O           22.60068209379492        5.99283015095225        9.20604315800231
O           23.96193539917984        7.38993491225259       11.41461271463542
O           24.56208991876186       11.07951611911927       12.79032412312399
O           22.89885413179722       12.92245868861061       14.79850452088024
O           19.84364217146113       12.21865316716454       17.32700447942329
O           17.58513429616112       10.74145256560839       18.81568427855256
O           14.24333146559030        8.38353698724331       19.63430845647283
O           12.31690901212930        6.99626901252164       17.22140162994239
O           13.42124030941198        4.53200650537246       14.31924492848016
O           15.03981524483247        3.01732763955422       12.26793950748102
O           17.02644997851307        2.36942020776117        9.02513236551632
O           19.12634091896376        6.44364590830893        7.40014752906301
O           20.92312417235993       10.18598128717160        8.53896957894302
O           16.92497741777103       12.71842008940851       15.42012922356452
O           13.95042911850799       11.10997887171082       16.52300935688621
O           11.80498927733551        8.97376481206734       14.09014651520081
O           12.87790477359863        6.64195567033720       10.99814363168339
O           15.14753625765699        5.47456365682243        8.19155065855214
O           17.59455762360922        9.78497204159436        6.82206058287753
O           15.50748758620107       12.23442847680131        9.23398459537399
O           14.00480309525917       13.32145095722955       12.80495544565736
O           19.77552315913291       12.73041182298448       11.48977745121934
50
[Pt14(CO)18]4- PBEh-3c
Pt       2.987500000     13.718326000      2.506382000
Pt       2.783314000     12.352490000      0.075866000
Pt       2.858914000     15.398970000      0.424001000
Pt       5.261232000     15.167033000      1.924107000
Pt       4.993026000     12.056932000      1.707658000
Pt       1.092048000     15.654321000      2.888876000
Pt       1.204888000     11.651512000      2.560656000
Pt       3.421658000     11.491380000      4.196028000
Pt       3.528800000     15.576321000      4.392874000
Pt       1.280231000     13.494521000      5.046033000
Pt      -0.906480000     13.494405000      3.441508000
Pt       3.588237000     13.370752000      6.453611000
Pt       0.654106000     13.802508000      0.951601000
Pt       5.279136000     13.481656000      4.039235000
C        1.896612000     11.947745000     -1.485318000
C        2.106043000     16.218398000     -1.046574000
C        7.022176000     15.721766000      1.913915000
C        1.773368000     10.307248000      3.965639000
C       -0.434263000     16.690999000      2.665954000
C       -0.827623000     14.394721000     -0.001022000
C       -0.662110000     13.164475000      5.417584000
C        4.584577000     11.467360000     -0.189442000
C        6.571405000     11.168585000      2.040465000
C        4.500563000     10.447194000      5.261770000
C       -0.150335000     10.765075000      1.671606000
C        4.541493000     16.609233000      5.559373000
C       -2.679433000     13.527766000      2.933343000
C        1.691730000     13.841572000      6.977615000
C        2.069128000     16.884280000      4.100469000
C        4.598176000     16.370448000      0.471494000
O        1.345589000     11.696478000     -2.467350000
O        1.596577000     16.738538000     -1.938681000
O        8.116642000     16.078405000      1.932492000
O        1.392160000      9.282336000      4.398095000
O       -1.371222000     17.326203000      2.473535000
O       -1.749929000     14.668372000     -0.644471000
O       -1.357402000     12.876899000      6.317202000
O        5.138263000     10.884559000     -1.051719000
O        7.540843000     10.581356000      2.255154000
O        5.172307000      9.771948000      5.910350000
O       -0.987051000     10.191324000      1.126119000
O        5.206526000     17.255934000      6.236847000
O       -3.814340000     13.538056000      2.707404000
O        1.146896000     14.191952000      7.955091000
O        1.865906000     17.983536000      4.487611000
O        5.065877000     17.280145000     -0.121265000
C        4.710030000     13.242750000      7.910916000
C        6.761324000     13.953384000      5.041110000
O        5.327691000     13.176529000      8.887958000
O        7.722353000     14.161285000      5.651582000
